# Supplementary material for: Comprehensive Clinical Characterization of Decade-Long Survivors of Metastatic Breast Cancer
Source: Cancers (Basel). 2023 Sep 25;15(19):4720. doi: 10.3390/cancers15194720 (PMC10571750; doi:10.3390/cancers15194720)
Supplement: Supplementary file 1 [file cancers-15-04720-s001.zip]

Archive with 3 entries (2 files):
- cancers-2619070-supplementary-0926/
- cancers-2619070-supplementary-0926/Supplementary_Figure_S1_Cancers.pdf
- cancers-2619070-supplementary-0926/Supplementary_Tables_Cancers.xlsx
