# Supplementary material for: Comprehensive Clinical Characterization of Decade-Long Survivors of Metastatic Breast Cancer
Source: Cancers (Basel). 2023 Sep 25;15(19):4720. doi: 10.3390/cancers15194720 (PMC10571750; doi:10.3390/cancers15194720)
Supplement: Supplementary file 1 [file cancers-15-04720-s001.zip › cancers-2619070-supplementary-0926/Supplementary_Tables_Cancers.xlsx]

## Sheet: Table S1
Supplementary Table S1. Involved nodal areas of patients with distant lymph node metastasis at MBC diagnosis
Nodal group	HR+/HER2-	HR+/HER2+	HR-/HER2+	TNBC
Mediastinal LN	11 (20.4%)	2 (9.5%)	2 (12.5%)	2 (14.3%)
Cervical LN	1 (1.9%)	7 (33.3%)	3 (18.8%)	2 (14.3%)
Hilar LN	5 (9.3%)	2 (9.5%)	0 (0%)	1 (7.1%)
Contralateral axillary LN	1 (1.9%)	2 (9.5%)	1 (6.2%)	1 (7.1%)
Contralateral SCN	1 (1.9%)	0 (0%)	1 (6.2%)	1 (7.1%)
Interlobar LN	1 (1.9%)	1 (4.8%)	0 (0%)	1 (7.1%)
Aortocaval LN	1 (1.9%)	0 (0%)	1 (6.2%)	0 (0%)
Portocaval LN	1 (1.9%)	0 (0%)	1 (6.2%)	0 (0%)
Retrocrural LN	1 (1.9%)	0 (0%)	1 (6.2%)	0 (0%)
Hepatoduodenal LN	0 (0%)	0 (0%)	1 (6.2%)	0 (0%)
Paraaortic LN	0 (0%)	0 (0%)	1 (6.2%)	0 (0%)
Porta hepatis LN	0 (0%)	0 (0%)	1 (6.2%)	0 (0%)
Extrapleural LN	0 (0%)	0 (0%)	0 (0%)	1 (7.1%)
Unspecified LN	3 (5.6%)	1 (4.8%)	0 (0%)	0 (0%)
MBC, metastatic breast cancer; HR, hormone receptor; HER2, human epidermal growth factor receptor 2; TNBC, triple-negative breast cancer; LN, lymph node; SCN, supraclavicular lymph node.

## Sheet: Table S2
Supplementary Table S2. Baseline clinical factors associated with systemic treatment primarily with ET vs chemotherapy in the HR+/HER2- cohort
Variable	Treated mainly with ETa (N = 37)	Treated mainly with chemotherapyb (N = 17)	P value
Year at MBC diagnosis, n (%)			0.71
1999–2002	4 (10.8%)	2 (11.8%)
2003–2006	9 (24.3%)	6 (35.3%)
2007–2010	18 (48.6%)	8 (47.1%)
2011–2012	6 (16.2%)	1 (5.9%)
Disease status at MBC diagnosis, n (%)			0.726
De novo	7 (18.9%)	4 (23.5%)
Recurrent	30 (81.1%)	13 (76.5%)
Disease-free interval (years), n (%)			1
<1 year	27 (73.0%)	13 (76.5%)
≥1 year	2 (5.4%)	0 (0%)
Did not receive curative breast surgery, n (%)	8 (21.6%)	4 (23.5%)
HR status at initial diagnosis of breast cancer			0.193
HR-positive	30 (81.1%)	15 (88.2%)
HR-negative	0 (0%)	1 (5.9%)
Unknown	7 (18.9%)	1 (5.9%)
ER Allred score			1
0–2	1 (2.7%)	0 (0%)
3–5	5 (13.5%)	2 (11.8%)
6–8	31 (83.8%)	14 (82.4%)
Unknown	0 (0%)	1 (5.9%)
PR Allred score			0.493
0–2	8 (21.6%)	4 (23.5%)
3–5	5 (13.5%)	4 (23.5%)
6–8	24 (64.9%)	8 (47.1%)
Unknown	0 (0%)	1 (5.9%)
HER2 IHC score			0.011
0	27 (73.0%)	6 (35.3%)
1	5 (13.5%)	8 (47.1%)
2	2 (5.4%)	2 (11.8%)
Unknown	3 (8.1%)	1 (5.9%)
Number of metastatic organs at MBC diagnosis, n (%)			0.237
1	26 (70.3%)	9 (52.9%)
≥2	11 (29.7%)	8 (47.1%)
Curative local treatment within a year of MBC diagnosis			0.751
Done	11 (29.7%)	4 (23.5%)
Not done	26 (70.3%)	13 (76.5%)
aDefined as the duration of ET ± targeted agents accounting for ≥50% of the total systemic treatment duration.
bDefined as the duration of chemotherapy accounting for ≥50% of the total systemic treatment duration.
ET, endocrine therapy; HR, hormone receptor; HER2, human epidermal growth factor receptor 2; MBC, metastatic breast cancer; ER, estrogen receptor; PR, progesterone receptor; IHC, immunohistochemistry.

## Sheet: Table S3
Supplementary Table S3. Systemic treatment regimens used from the first to the third line in the LTS cohort
Subtype	Line	Regimen	Number of patients	Proportion
HR+/HER2-	1	Doxorubicin + Cyclophosphamide	20	0.37
HR+/HER2-	1	Letrozole	10	0.185
HR+/HER2-	1	Docetaxel	5	0.093
HR+/HER2-	1	Docetaxel + Capecitabine	3	0.056
HR+/HER2-	1	Tamoxifen	3	0.056
HR+/HER2-	1	Capecitabine	2	0.037
HR+/HER2-	1	Anastrozole + Goserelin	1	0.019
HR+/HER2-	1	Cyclophosphamide + Methotrexate + Fluorouracil	1	0.019
HR+/HER2-	1	Docetaxel + Bevacizumab	1	0.019
HR+/HER2-	1	Docetaxel + TSU-68	1	0.019
HR+/HER2-	1	Doxorubicin + Cyclophosphamide + Fluorouracil	1	0.019
HR+/HER2-	1	Doxorubicin + Docetaxel	1	0.019
HR+/HER2-	1	Exemestane + Goserelin	1	0.019
HR+/HER2-	1	Gemcitabine + Paclitaxel	1	0.019
HR+/HER2-	1	Paclitaxel + Cisplatin	1	0.019
HR+/HER2-	1	Paclitaxel + Lapatinib	1	0.019
HR+/HER2-	1	Tamoxifen + Goserelin	1	0.019
HR+/HER2-	2	Letrozole	15	0.306
HR+/HER2-	2	Tamoxifen	5	0.102
HR+/HER2-	2	Capecitabine	4	0.082
HR+/HER2-	2	Docetaxel	4	0.082
HR+/HER2-	2	Exemestane	3	0.061
HR+/HER2-	2	Paclitaxel	3	0.061
HR+/HER2-	2	Paclitaxel + Carboplatin	3	0.061
HR+/HER2-	2	Docetaxel + Cisplatin	2	0.041
HR+/HER2-	2	Doxorubicin + Cyclophosphamide	2	0.041
HR+/HER2-	2	Tamoxifen + Goserelin	2	0.041
HR+/HER2-	2	Anastrozole	1	0.02
HR+/HER2-	2	Anastrozole + Goserelin	1	0.02
HR+/HER2-	2	Capecitabine + Bevacizumab	1	0.02
HR+/HER2-	2	Doxorubicin + Paclitaxel	1	0.02
HR+/HER2-	2	Exemestane + Everolimus	1	0.02
HR+/HER2-	2	Letrozole + Goserelin	1	0.02
HR+/HER2-	3	Capecitabine	7	0.159
HR+/HER2-	3	Letrozole	7	0.159
HR+/HER2-	3	Tamoxifen	7	0.159
HR+/HER2-	3	Exemestane + Everolimus	6	0.136
HR+/HER2-	3	Paclitaxel	3	0.068
HR+/HER2-	3	Docetaxel	2	0.045
HR+/HER2-	3	Exemestane	2	0.045
HR+/HER2-	3	Fulvestrant + Palbociclib	2	0.045
HR+/HER2-	3	Gemcitabine + Vinorelbine	2	0.045
HR+/HER2-	3	Fulvestrant + Palbociclib/Placebo	1	0.023
HR+/HER2-	3	Gemcitabine	1	0.023
HR+/HER2-	3	Letrozole + Goserelin	1	0.023
HR+/HER2-	3	Paclitaxel + Carboplatin	1	0.023
HR+/HER2-	3	Paclitaxel + Vinorelbine	1	0.023
HR+/HER2-	3	Tamoxifen + Goserelin	1	0.023
HR+/HER2+	1	Paclitaxel + Trastuzumab	8	0.381
HR+/HER2+	1	Docetaxel + Trastuzumab	7	0.333
HR+/HER2+	1	Anastrozole + Trastuzumab	1	0.048
HR+/HER2+	1	Capecitabine	1	0.048
HR+/HER2+	1	Gemcitabine + Docetaxel	1	0.048
HR+/HER2+	1	Letrozole	1	0.048
HR+/HER2+	1	Letrozole + Lapatinib/Placebo	1	0.048
HR+/HER2+	1	Paclitaxel + Cisplatin	1	0.048
HR+/HER2+	2	Letrozole	4	0.25
HR+/HER2+	2	Exemestane	3	0.188
HR+/HER2+	2	Tamoxifen	3	0.188
HR+/HER2+	2	Doxorubicin + Cyclophosphamide	2	0.125
HR+/HER2+	2	Capecitabine	1	0.062
HR+/HER2+	2	Capecitabine + Lapatinib	1	0.062
HR+/HER2+	2	Docetaxel + Trastuzumab + Pertuzumab	1	0.062
HR+/HER2+	2	Tamoxifen + Trastuzumab	1	0.062
HR+/HER2+	3	Doxorubicin + Cyclophosphamide	3	0.3
HR+/HER2+	3	Capecitabine + Lapatinib	2	0.2
HR+/HER2+	3	Paclitaxel + Trastuzumab	2	0.2
HR+/HER2+	3	Docetaxel + Trastuzumab	1	0.1
HR+/HER2+	3	Letrozole	1	0.1
HR+/HER2+	3	Trastuzumab	1	0.1
HR-/HER2+	1	Paclitaxel + Trastuzumab	9	0.562
HR-/HER2+	1	Docetaxel + Trastuzumab	3	0.188
HR-/HER2+	1	Capecitabine	2	0.125
HR-/HER2+	1	Docetaxel + Capecitabine	1	0.062
HR-/HER2+	1	Docetaxel + Trastuzumab + Pertuzumab/Placebo	1	0.062
HR-/HER2+	2	Capecitabine + Lapatinib	3	0.333
HR-/HER2+	2	Capecitabine	2	0.222
HR-/HER2+	2	Doxorubicin + Cyclophosphamide	2	0.222
HR-/HER2+	2	Letrozole	2	0.222
HR-/HER2+	3	Capecitabine + Lapatinib	2	0.25
HR-/HER2+	3	Doxorubicin + Cyclophosphamide	2	0.25
HR-/HER2+	3	Anastrozole	1	0.125
HR-/HER2+	3	Docetaxel	1	0.125
HR-/HER2+	3	Paclitaxel + Carboplatin	1	0.125
HR-/HER2+	3	Trastuzumab	1	0.125
TNBC	1	Doxorubicin + Cyclophosphamide	4	0.286
TNBC	1	Capecitabine	3	0.214
TNBC	1	Paclitaxel + Carboplatin	3	0.214
TNBC	1	Gemcitabine + Cisplatin	2	0.143
TNBC	1	Docetaxel	1	0.071
TNBC	1	Epirubicin + Docetaxel	1	0.071
TNBC	2	Capecitabine	2	0.333
TNBC	2	Docetaxel + Trastuzumab	1	0.167
TNBC	2	Doxorubicin + Cyclophosphamide	1	0.167
TNBC	2	Gemcitabine + Cisplatin	1	0.167
TNBC	2	Paclitaxel + Carboplatin	1	0.167
TNBC	3	Cyclophosphamide + Methotrexate + Fluorouracil	1	0.25
TNBC	3	Gemcitabine + Cisplatin	1	0.25
TNBC	3	Intrathecal methotrexate	1	0.25
TNBC	3	Larotaxel	1	0.25
HR+/HER2 unknown	1	Anastrozole + Goserelin	1	0.25
HR+/HER2 unknown	1	Docetaxel + Capecitabine	1	0.25
HR+/HER2 unknown	1	Paclitaxel	1	0.25
HR+/HER2 unknown	1	Paclitaxel + Carboplatin	1	0.25
HR+/HER2 unknown	2	Capecitabine	1	0.25
HR+/HER2 unknown	2	Docetaxel	1	0.25
HR+/HER2 unknown	2	Exemestane	1	0.25
HR+/HER2 unknown	2	Letrozole	1	0.25
HR+/HER2 unknown	3	Tamoxifen	1	0.5
HR+/HER2 unknown	3	Toremifene	1	0.5
HR-/HER2 unknown	1	Doxorubicin + Cyclophosphamide	1	1
HR-/HER2 unknown	2	Paclitaxel + Cisplatin	1	1
HR-/HER2 unknown	3	Capecitabine	1	1
LTS, long-term survivors; HR, hormone receptor; HER2, human epidermal growth factor receptor 2; TNBC, triple-negative breast cancer.

## Sheet: Table S4
Supplementary Table S4. Systemic treatment regimen classification
Regimen	Classification
Abemaciclib	CDK4/6i
Anastrozole	ET
Anastrozole + Goserelin	ET
Anastrozole + Trastuzumab	ET + HDT
Bevacizumab	Antiangiogenic
Capecitabine	Chemo
Capecitabine + Bevacizumab	Chemo + Antiangiogenic
Capecitabine + Cisplatin + Trastuzumab	Chemo + HDT
Capecitabine + Lapatinib	Chemo + HDT
Capecitabine + Letrozole	Chemo + ET
Cyclophosphamide + Methotrexate	Chemo
Cyclophosphamide + Methotrexate + Fluorouracil	Chemo
Docetaxel	Chemo
Docetaxel + Bevacizumab	Chemo + Antiangiogenic
Docetaxel + Capecitabine	Chemo
Docetaxel + Cisplatin	Chemo
Docetaxel + Trastuzumab	Chemo + HDT
Docetaxel + Trastuzumab + Pertuzumab	Chemo + HDT
Docetaxel + Trastuzumab + Pertuzumab/Placebo	Chemo + HDT
Docetaxel + TSU-68	Chemo + Antiangiogenic
Doxorubicin + Cyclophosphamide	Chemo
Doxorubicin + Cyclophosphamide + Fluorouracil	Chemo
Doxorubicin + Docetaxel	Chemo
Doxorubicin + Paclitaxel	Chemo
Epirubicin + Docetaxel	Chemo
Eribulin	Chemo
Everolimus	mTORi
Exemestane	ET
Exemestane + Everolimus	ET + mTORi
Exemestane + Goserelin	ET
Fluorouracil + Vinorelbine	Chemo
Fulvestrant	ET
Fulvestrant + Abemaciclib	ET + CDK4/6i
Fulvestrant + Alpelisib	ET + PI3Ki
Fulvestrant + Palbociclib	ET + CDK4/6i
Fulvestrant + Palbociclib/Placebo	ET ± CDK4/6i
Gemcitabine	Chemo
Gemcitabine + Carboplatin	Chemo
Gemcitabine + Cisplatin	Chemo
Gemcitabine + Docetaxel	Chemo
Gemcitabine + Paclitaxel	Chemo
Gemcitabine + Vinorelbine	Chemo
Goserelin	ET
Ifosfamide + Carboplatin + Etoposide	Chemo
Intrathecal methotrexate	IT chemo
Lapatinib	HDT
Larotaxel	Chemo
Letrozole	ET
Letrozole + Goserelin	ET
Letrozole + Lapatinib/Placebo	ET ± HDT
Letrozole + Palbociclib	ET + CDK4/6i
Liposomal doxorubicin	Chemo
Mitomycin-C + Vinblastine + Cisplatin	Chemo
Nab-paclitaxel	Chemo
Nab-paclitaxel + Bevacizumab	Chemo + Antiangiogenic
Oral Etoposide	Chemo
Paclitaxel	Chemo
Paclitaxel + Carboplatin	Chemo
Paclitaxel + Cisplatin	Chemo
Paclitaxel + Lapatinib	Chemo + HDT
Paclitaxel + Trastuzumab	Chemo + HDT
Paclitaxel + Vinorelbine	Chemo
Poziotinib	HDT
T-DM1	HDT
T-DXd + Capivasertib	HDT + Akt inhibitor
Tamoxifen	ET
Tamoxifen + Goserelin	ET
Tamoxifen + Trastuzumab	ET + HDT
Tegafur/Uracil	Chemo
Tegafur/Uracil + Leucovorin	Chemo
Toremifene	ET
Trastuzumab	HDT
Trastuzumab + Pertuzumab	HDT
TSU-68	Antiangiogenic
Unknown	Unknown
Vinorelbine	Chemo
Vinorelbine + Trastuzumab	Chemo + HDT
For abbreviations, see Figure 2.

## Sheet: Table S5
Supplementary Table S5. Anatomical sites of tumors excised within a year after diagnosis of MBC
Excised tumor location	HR+/HER2-	HR+/HER2+	HR-/HER2+	TNBC
Lung	4 (7.4%)	2 (9.5%)	0 (0%)	6 (42.9%)
Breasta	4 (7.4%)	2 (9.5%)	2 (12.5%)	1 (7.1%)
Cervical LN	2 (3.7%)	1 (4.8%)	1 (6.2%)	0 (0%)
Axillary LN	3 (5.6%)	0 (0%)	0 (0%)	0 (0%)
Mediastinal LN	2 (3.7%)	0 (0%)	0 (0%)	0 (0%)
Brain	1 (1.9%)	0 (0%)	0 (0%)	1 (7.1%)
Femur	1 (1.9%)	0 (0%)	0 (0%)	0 (0%)
SCN	1 (1.9%)	0 (0%)	0 (0%)	0 (0%)
Bowel	0 (0%)	1 (4.8%)	0 (0%)	0 (0%)
Chest wall	0 (0%)	1 (4.8%)	0 (0%)	0 (0%)
Skin	0 (0%)	0 (0%)	0 (0%)	1 (7.1%)
aOne patient with HR-/HER2-unknown MBC also received breast tumor excision within a year after diagnosis of MBC.
MBC, metastatic breast cancer; HR, hormone receptor; HER2, human epidermal growth factor receptor 2; TNBC, triple-negative breast cancer; LN, lymph node; SCN, supraclavicular lymph node.
